# Supplementary material for: HED, a Human-Engineered Domain, Confers a Unique Fc-Binding Activity to Produce a New Class of Humanized Antibody-like Molecules
Source: Int J Mol Sci. 2023 Mar 30;24(7):6477. doi: 10.3390/ijms24076477 (PMC10094569; doi:10.3390/ijms24076477)
Supplement: Supplementary file 1 [file ijms-24-06477-s001.zip]

Archive with 1 entries (1 files):
- ijms-2193155-supplementary.pdf
